# Supplementary material for: A Soft Skin Adhesive (SSA) Patch for Extended Release of Pirfenidone in Burn Wounds
Source: Pharmaceutics. 2023 Jun 28;15(7):1842. doi: 10.3390/pharmaceutics15071842 (PMC10386754; doi:10.3390/pharmaceutics15071842)
Supplement: Supplementary file 1 [file pharmaceutics-15-01842-s001.zip]

Archive with 1 entries (1 files):
- pharmaceutics-2459137-supplementary.pdf
